# Supplementary material for: Ainsliaea daheishanensis (Asteraceae): a new species from China
Source: PhytoKeys. 2020 Jan 10;138:233–9. doi: 10.3897/phytokeys.138.38566 (PMC6969053; doi:10.3897/phytokeys.138.38566)
Supplement: XML Treatment for Ainsliaea daheishanensis [file phytokeys.138.38566-treatment1.xml]

<!DOCTYPE tp:taxon-treatment
  PUBLIC "-//TaxonX//DTD Taxonomic Treatment Publishing DTD v0 20100105//EN" "tax-treatment-NSO.dtd">
<tp:taxon-treatment xmlns:tp="http://www.plazi.org/taxpub"><tp:treatment-meta><kwd-group><label>Taxon classification</label><kwd><named-content xmlns:xlink="http://www.w3.org/1999/xlink" content-type="kingdom">Plantae</named-content></kwd><kwd><named-content xmlns:xlink="http://www.w3.org/1999/xlink" content-type="order">Asterales</named-content></kwd><kwd><named-content xmlns:xlink="http://www.w3.org/1999/xlink" content-type="family">Asteraceae</named-content></kwd></kwd-group><mixed-citation publication-type="journal"><person-group><name><surname>Peng</surname><given-names>Yulan</given-names></name><name><surname>Yang</surname><given-names>Chenxuan</given-names></name><name><surname>Luo</surname><given-names>Yan</given-names></name></person-group><article-title><italic><tp:taxon-name><tp:taxon-name-part taxon-name-part-type="genus" reg="Ainsliaea">Ainsliaea</tp:taxon-name-part> <tp:taxon-name-part taxon-name-part-type="species" reg="daheishanensis">daheishanensis</tp:taxon-name-part></tp:taxon-name></italic> (<tp:taxon-name><tp:taxon-name-part taxon-name-part-type="family">Asteraceae</tp:taxon-name-part></tp:taxon-name>): a new species from China</article-title><source>PhytoKeys</source><day>10</day><month>1</month><year>2020</year><volume>138</volume><fpage>233</fpage><lpage>239</lpage><pub-id pub-id-type="doi">10.3897/phytokeys.138.38566</pub-id></mixed-citation></tp:treatment-meta><tp:nomenclature><tp:taxon-name><object-id xmlns:xlink="http://www.w3.org/1999/xlink" content-type="arpha" xlink:type="simple">93B0533E-F567-5CD6-9B1E-356D8E125E70</object-id>
            <tp:taxon-name-part taxon-name-part-type="genus" reg="Ainsliaea">Ainsliaea</tp:taxon-name-part>
            <tp:taxon-name-part taxon-name-part-type="species" reg="daheishanensis">daheishanensis</tp:taxon-name-part>
            <object-id xmlns:xlink="http://www.w3.org/1999/xlink" content-type="ipni" xlink:type="simple">urn:lsid:ipni.org:names:77204220-1</object-id>
          </tp:taxon-name><tp:taxon-authority>Y.L.Peng, C.X.Yang &amp; Y.Luo</tp:taxon-authority><tp:taxon-status xmlns:xlink="http://www.w3.org/1999/xlink" xlink:type="simple">sp. nov.</tp:taxon-status><xref ref-type="fig" rid="F1">Figs 1</xref><xref ref-type="fig" rid="F2">, 2</xref><xref ref-type="fig" rid="F3">, 3</xref></tp:nomenclature><tp:treatment-sec sec-type="diagnosis" id="SECID0E4DAC"><title>Diagnosis.</title><p>This new species is similar to <italic><tp:taxon-name><tp:taxon-name-part taxon-name-part-type="genus" reg="Ainsliaea">Ainsliaea</tp:taxon-name-part> <tp:taxon-name-part taxon-name-part-type="species" reg="foliosa">foliosa</tp:taxon-name-part></tp:taxon-name></italic> Handel-Mazzetti and <italic><tp:taxon-name><tp:taxon-name-part taxon-name-part-type="genus" reg="Ainsliaea">A.</tp:taxon-name-part> <tp:taxon-name-part taxon-name-part-type="species" reg="latifolia">latifolia</tp:taxon-name-part></tp:taxon-name></italic> (D. Don) Schultz Bipontinus, but it differs from them in its solitary white hairy reticulate veins on the abaxial surface of the lower part of the leaves and on the narrow inner phyllaries.</p></tp:treatment-sec><tp:treatment-sec sec-type="material" id="SECID0EZEAC"><title>Type.</title><p>China: Under oak forest, Yunnan Province: Menglian County, Lafu village, Mountain Dahei, <named-content xmlns:xlink="http://www.w3.org/1999/xlink" content-type="dwc:verbatimCoordinates" xlink:type="simple"><named-content content-type="geo-json" specific-use="{&#34;type&#34;:&#34;Point&#34;,&#34;coordinates&#34;:[99.407310,22.102733]}" id="NCID0ECFAC" xlink:type="simple">22.102733°N, 99.40731°E</named-content></named-content>, elevation 2092–2300 m, 14 January 2019, Y.L. Peng &amp; C.X. Yang SE02248 (holotype CDBI!, isotype HITBC!) (Figure <xref ref-type="fig" rid="F1">1</xref>).</p><fig id="F1" position="float" orientation="portrait"><object-id xmlns:xlink="http://www.w3.org/1999/xlink" content-type="doi" xlink:type="simple">10.3897/phytokeys.138.38566.figure1</object-id><object-id xmlns:xlink="http://www.w3.org/1999/xlink" content-type="arpha" xlink:type="simple">B7D128F6-0F82-5E2B-BFE6-A970D46E357E</object-id><label>Figure 1.</label><caption><p><italic><tp:taxon-name><tp:taxon-name-part taxon-name-part-type="genus" reg="Ainsliaea">Ainsliaea</tp:taxon-name-part> <tp:taxon-name-part taxon-name-part-type="species" reg="daheishanensis">daheishanensis</tp:taxon-name-part></tp:taxon-name></italic> Y.L. Peng, C.X. Yang &amp; Y. Luo, sp. nov. <bold>A</bold> habit <bold>B</bold> involucres <bold>C</bold> pappus <bold>D</bold> inflorescences <bold>E</bold> inner phyllary <bold>F</bold> upper leaf <bold>G</bold> magnified achene <bold>H</bold> magnified abaxial surface of median part leaves of the stem <bold>I–J</bold> upper part of stem and leaves, respectively <bold>K</bold> lower part of the stem. Photo taken by Y.L. Peng based on the holotype.</p></caption><graphic xmlns:xlink="http://www.w3.org/1999/xlink" xlink:href="phytokeys-138-233-g001.jpg" position="float" orientation="portrait" xlink:type="simple" id="oo_370320.jpg"><uri content-type="original_file" xlink:type="simple">https://binary.pensoft.net/fig/370320</uri></graphic></fig></tp:treatment-sec><tp:treatment-sec sec-type="description" id="SECID0EXGAC"><title>Description.</title><p>Plants perennial, herbaceous, 60–80 cm tall. Stems erect, unbranched, villous. Leaves alternated in lower to median part of the stem. Petiole 4–6 cm long, large winged, gradually reducing, villous, leaf blades papery, palmate-pinnate veined, ovate to elliptic, 8–10 × 2–4 cm, apex acute, base abruptly constricted into winged petiole, margin obscurely callose-denticulate, slightly discoloured, upper surface green, sparsely strigose, subglabrous palmate-pinnate veined, lower surface pale with evident reticular veins densely covered by thick white hairs, the remaining part of the lower surface light green and subglabrous. Upper leaves ovate to elliptic, 1–3 × 0.5–1.5 cm, upper surface green-olivaceous, subglabrous palmate-pinnate veined, lower surface densely covered in thick white hairs. Capitula sessile and distantly spaced upwards to the inflorescence axis; disposed in spikes, involucre 6-seriate, cylindrical, ca. 15 × 5 mm; phyllaries papyraceous, glabrous, or sparsely pilose, outer phyllaries ovate, acute, ca. 2 × 1 mm; inner phyllaries linear-oblong to lanceolate, acute, mid-vein dark green, margin pale to pale green. ca. 15 × 0.3 mm. Florets ca. 3–4, flowers not present. Achenes ca. 2–3 mm, densely pilose, pappus reddish-brown, ca. 7 mm long.</p><fig id="F2" position="float" orientation="portrait"><object-id xmlns:xlink="http://www.w3.org/1999/xlink" content-type="doi" xlink:type="simple">10.3897/phytokeys.138.38566.figure2</object-id><object-id xmlns:xlink="http://www.w3.org/1999/xlink" content-type="arpha" xlink:type="simple">E1A2B93A-D156-594A-987C-4DDA7A60F468</object-id><label>Figure 2.</label><caption><p>The whole plant <italic><tp:taxon-name><tp:taxon-name-part taxon-name-part-type="genus" reg="Ainsliaea">Ainsliaea</tp:taxon-name-part> <tp:taxon-name-part taxon-name-part-type="species" reg="daheishanensis">daheishanensis</tp:taxon-name-part></tp:taxon-name></italic> Y.L.Peng, C.X.Yang &amp; Y.Luo, sp. nov. in its habitat (under evergreen forest).</p></caption><graphic xmlns:xlink="http://www.w3.org/1999/xlink" xlink:href="phytokeys-138-233-g002.jpg" position="float" orientation="portrait" xlink:type="simple" id="oo_370321.jpg"><uri content-type="original_file" xlink:type="simple">https://binary.pensoft.net/fig/370321</uri></graphic></fig><fig id="F3" position="float" orientation="portrait"><object-id xmlns:xlink="http://www.w3.org/1999/xlink" content-type="doi" xlink:type="simple">10.3897/phytokeys.138.38566.figure3</object-id><object-id xmlns:xlink="http://www.w3.org/1999/xlink" content-type="arpha" xlink:type="simple">C2FEFD24-35D9-5F9D-8083-1FA68961AA8D</object-id><label>Figure 3.</label><caption><p>The lower part of the plant <italic><tp:taxon-name><tp:taxon-name-part taxon-name-part-type="genus" reg="Ainsliaea">Ainsliaea</tp:taxon-name-part> <tp:taxon-name-part taxon-name-part-type="species" reg="daheishanensis">daheishanensis</tp:taxon-name-part></tp:taxon-name></italic> Y.L.Peng, C.X.Yang &amp; Y.Luo, sp. nov. in the field.</p></caption><graphic xmlns:xlink="http://www.w3.org/1999/xlink" xlink:href="phytokeys-138-233-g003.jpg" position="float" orientation="portrait" xlink:type="simple" id="oo_370322.jpg"><uri content-type="original_file" xlink:type="simple">https://binary.pensoft.net/fig/370322</uri></graphic></fig></tp:treatment-sec><tp:treatment-sec sec-type="etymology" id="SECID0EMIAC"><title>Etymology.</title><p>The new specific epithet “<tp:taxon-name><tp:taxon-name-part taxon-name-part-type="genus" reg="Ainsliaea"/><tp:taxon-name-part taxon-name-part-type="species" reg="daheishanensis">daheishanensis</tp:taxon-name-part></tp:taxon-name>” refers to the name of the Dahei Mountain, located at the border between China and Myanmar, where the novel species was discovered.</p></tp:treatment-sec><tp:treatment-sec sec-type="phenology" id="SECID0E2IAC"><title>Phenology.</title><p>Flowering was not observed, fruiting in November-March.</p></tp:treatment-sec><tp:treatment-sec sec-type="distribution" id="SECID0EAJAC"><title>Distribution and habitat.</title><p><italic><tp:taxon-name><tp:taxon-name-part taxon-name-part-type="genus" reg="Ainsliaea">Ainsliaea</tp:taxon-name-part> <tp:taxon-name-part taxon-name-part-type="species" reg="daheishanensis">daheishanensis</tp:taxon-name-part></tp:taxon-name></italic> is only known from the type collection cited above, at 2100–2300 metres altitude, under evergreen forests (Figure <xref ref-type="fig" rid="F4">4</xref>). The other examined specimens e.g. Y.Y.Qian 2818, have no detailed collection information; they are only found in Yunnan Province.</p><fig id="F4" position="float" orientation="portrait"><object-id xmlns:xlink="http://www.w3.org/1999/xlink" content-type="doi" xlink:type="simple">10.3897/phytokeys.138.38566.figure4</object-id><object-id xmlns:xlink="http://www.w3.org/1999/xlink" content-type="arpha" xlink:type="simple">D1825033-BB88-570E-ABCF-D88C392C0D6A</object-id><label>Figure 4.</label><caption><p>Distribution of <italic><tp:taxon-name><tp:taxon-name-part taxon-name-part-type="genus" reg="Ainsliaea">Ainsliaea</tp:taxon-name-part> <tp:taxon-name-part taxon-name-part-type="species" reg="daheishanensis">daheishanensis</tp:taxon-name-part></tp:taxon-name></italic> Y. L. Peng, C. Y. Yang &amp; Y. Luo. • <italic><tp:taxon-name><tp:taxon-name-part taxon-name-part-type="genus" reg="Ainsliaea">A.</tp:taxon-name-part> <tp:taxon-name-part taxon-name-part-type="species" reg="daheishanensis">daheishanensis</tp:taxon-name-part></tp:taxon-name></italic>.</p></caption><graphic xmlns:xlink="http://www.w3.org/1999/xlink" xlink:href="phytokeys-138-233-g004.jpg" position="float" orientation="portrait" xlink:type="simple" id="oo_370323.jpg"><uri content-type="original_file" xlink:type="simple">https://binary.pensoft.net/fig/370323</uri></graphic></fig></tp:treatment-sec><tp:treatment-sec sec-type="material" id="SECID0EYKAC"><title>Additional material examined.</title><p>China. Yunnan: Menglian County, Lafu village, under evergreen forest, elevation 2300 m, 8 November 2010, S.S. Zhou 7755 (HITBC).Yunnan Province: Menglian County, 8 March 1993, Y.Y.Qian 2818(HITBC).</p></tp:treatment-sec><tp:treatment-sec sec-type="discussion" id="SECID0E4KAC"><title>Discussion.</title><p>This new species is mostly similar to <italic><tp:taxon-name><tp:taxon-name-part taxon-name-part-type="genus" reg="Ainsliaea">Ainsliaea</tp:taxon-name-part> <tp:taxon-name-part taxon-name-part-type="species" reg="foliosa">foliosa</tp:taxon-name-part></tp:taxon-name></italic> in the broadly winged leaves that are loosely aggregated near the median part of the stem and having an ovate blade. <italic><tp:taxon-name><tp:taxon-name-part taxon-name-part-type="genus" reg="Ainsliaea">Ainsliaea</tp:taxon-name-part> <tp:taxon-name-part taxon-name-part-type="species" reg="daheishanensis">daheishanensis</tp:taxon-name-part></tp:taxon-name></italic> can be distinguished from <italic><tp:taxon-name><tp:taxon-name-part taxon-name-part-type="genus" reg="Ainsliaea">A.</tp:taxon-name-part> <tp:taxon-name-part taxon-name-part-type="species" reg="foliosa">foliosa</tp:taxon-name-part></tp:taxon-name></italic> by its protruding white reticulate veins on the abaxial surface of the lower part of cauline leaves, which is covered with thick white hairs and by the innermost phyllaries that are narrow and slightly shorter than the crown hairs (Table <xref ref-type="table" rid="T1">1</xref>) (Fig. <xref ref-type="fig" rid="F1">1A, B, E, H</xref>). <italic><tp:taxon-name><tp:taxon-name-part taxon-name-part-type="genus" reg="Ainsliaea">Ainsliaea</tp:taxon-name-part> <tp:taxon-name-part taxon-name-part-type="species" reg="daheishanensis">daheishanensis</tp:taxon-name-part></tp:taxon-name></italic> resembles <italic><tp:taxon-name><tp:taxon-name-part taxon-name-part-type="genus" reg="Ainsliaea">A.</tp:taxon-name-part> <tp:taxon-name-part taxon-name-part-type="species" reg="latifolia">latifolia</tp:taxon-name-part></tp:taxon-name></italic> by its leaves and inflorescences. Both species have ovate to elliptic leaf blades, with long and winged petioles and the capitula are arranged in spikes. These similarities between the two species led some researchers to wrongly identify the specimens of <italic><tp:taxon-name><tp:taxon-name-part taxon-name-part-type="genus" reg="Ainsliaea">Ainsliaea</tp:taxon-name-part> <tp:taxon-name-part taxon-name-part-type="species" reg="daheishanensis">daheishanensis</tp:taxon-name-part></tp:taxon-name></italic> as <italic><tp:taxon-name><tp:taxon-name-part taxon-name-part-type="genus" reg="Ainsliaea">A.</tp:taxon-name-part> <tp:taxon-name-part taxon-name-part-type="species" reg="latifolia">latifolia</tp:taxon-name-part></tp:taxon-name></italic>. Morphologically, <italic><tp:taxon-name><tp:taxon-name-part taxon-name-part-type="genus" reg="Ainsliaea">Ainsliaea</tp:taxon-name-part> <tp:taxon-name-part taxon-name-part-type="species" reg="daheishanensis">daheishanensis</tp:taxon-name-part></tp:taxon-name></italic> differs from <italic><tp:taxon-name><tp:taxon-name-part taxon-name-part-type="genus" reg="Ainsliaea">A.</tp:taxon-name-part> <tp:taxon-name-part taxon-name-part-type="species" reg="latifolia">latifolia</tp:taxon-name-part></tp:taxon-name></italic> in the position of the leaves appearing above the base of the stem (vs. a basal rosette in <italic><tp:taxon-name><tp:taxon-name-part taxon-name-part-type="genus" reg="Ainsliaea">A.</tp:taxon-name-part> <tp:taxon-name-part taxon-name-part-type="species" reg="latifolia">latifolia</tp:taxon-name-part></tp:taxon-name></italic>), and in the evident reticulate veins of the abaxial surface of leaves with thick white hairs, mainly occurring in the reticulate veins. The abaxial surface of <italic><tp:taxon-name><tp:taxon-name-part taxon-name-part-type="genus" reg="Ainsliaea">A.</tp:taxon-name-part> <tp:taxon-name-part taxon-name-part-type="species" reg="latifolia">latifolia</tp:taxon-name-part></tp:taxon-name></italic> leaves is densely covered with white fluff, mixed with long stiff hairs of the same colour. A key to the three closely related <italic><tp:taxon-name><tp:taxon-name-part taxon-name-part-type="genus" reg="Ainsliaea">Ainsliaea</tp:taxon-name-part></tp:taxon-name></italic> species in China is provided below.</p><table-wrap id="T1" position="float" orientation="portrait"><label>Table 1.</label><caption><p>List of the morphological differences amongst <italic><tp:taxon-name><tp:taxon-name-part taxon-name-part-type="genus" reg="Ainsliaea">Ainsliaea</tp:taxon-name-part> <tp:taxon-name-part taxon-name-part-type="species" reg="daheishanensis">daheishanensis</tp:taxon-name-part></tp:taxon-name></italic>, <italic><tp:taxon-name><tp:taxon-name-part taxon-name-part-type="genus" reg="Ainsliaea">A.</tp:taxon-name-part> <tp:taxon-name-part taxon-name-part-type="species" reg="foliosa">foliosa</tp:taxon-name-part></tp:taxon-name></italic> and <italic><tp:taxon-name><tp:taxon-name-part taxon-name-part-type="genus" reg="Ainsliaea">A.</tp:taxon-name-part> <tp:taxon-name-part taxon-name-part-type="species" reg="latifolia">latifolia</tp:taxon-name-part></tp:taxon-name></italic>.</p></caption><table id="TID0ELEAE" rules="all"><tbody><tr><td rowspan="1" colspan="1">
                    <bold>Characters</bold>
                  </td><td rowspan="1" colspan="1">
                    <bold><italic><tp:taxon-name><tp:taxon-name-part taxon-name-part-type="genus" reg="Ainsliaea">Ainsliaea</tp:taxon-name-part> <tp:taxon-name-part taxon-name-part-type="species" reg="daheishanensis">daheishanensis</tp:taxon-name-part></tp:taxon-name></italic></bold>
                  </td><td rowspan="1" colspan="1">
                    <bold><italic><tp:taxon-name><tp:taxon-name-part taxon-name-part-type="genus" reg="Ainsliaea">Ainsliaea</tp:taxon-name-part> <tp:taxon-name-part taxon-name-part-type="species" reg="foliosa">foliosa</tp:taxon-name-part></tp:taxon-name></italic></bold>
                  </td><td rowspan="1" colspan="1">
                    <bold><italic><tp:taxon-name><tp:taxon-name-part taxon-name-part-type="genus" reg="Ainsliaea">Ainsliaea</tp:taxon-name-part> <tp:taxon-name-part taxon-name-part-type="species" reg="latifolia">latifolia</tp:taxon-name-part></tp:taxon-name></italic></bold>
                  </td></tr><tr><td rowspan="1" colspan="1">Leaf arrangement patterns</td><td rowspan="1" colspan="1">Alternated in lower and median part of stem.</td><td rowspan="1" colspan="1">Loosely aggregated or occasionally alternated in median part of stem.</td><td rowspan="1" colspan="1">Basally clustered, rosulate.</td></tr><tr><td rowspan="1" colspan="1">Leaf morphology</td><td rowspan="1" colspan="1">Lower surface with obvious reticular veins, which are covered with thick white hairs.</td><td rowspan="1" colspan="1">Lower surface with sparse trichomes and obscure reticular veins</td><td rowspan="1" colspan="1">Lower surface densely covered with white fluff, mixed with long, slightly stiff hair of the same colour.</td></tr><tr><td rowspan="1" colspan="1">Petioles</td><td rowspan="1" colspan="1">4–6 cm, obviously shorter than leaf blade.</td><td rowspan="1" colspan="1">2.5–5 cm, almost equal or shorter than leaf blade.</td><td rowspan="1" colspan="1">(2) 4–9(11) cm, almost equal in length to leaf blade.</td></tr><tr><td rowspan="1" colspan="1">Capitula</td><td rowspan="1" colspan="1">Sessile, 1–3 clustered, arranged in spikes, 3–4 flowered.</td><td rowspan="1" colspan="1">Subsessile or shortly pedunculate, arranged in racemes or spikes, 4– or 5–flowered.</td><td rowspan="1" colspan="1">Subsessile or shortly pedunculate, (1 or) 2–4 clustered, arranged in spikes or panicles, 3-flowered.</td></tr><tr><td rowspan="1" colspan="1">Involucre</td><td rowspan="1" colspan="1">6 to 7-seriate, cylindrical, 8–10× ca. 4 mm; phyllaries papyraceous; outer phyllaries ovate, acute, 2–3 × ca. 1 mm, inner phyllaries linear-oblong, acute, mid-vein usually green, 15× 0.3 mm, slightly longer than the pappus.</td><td rowspan="1" colspan="1">Involucre 4-seriate, subleathery, outer phyllaries broadly ovate, 2.5–3 mm, inner phyllaries ovate to elliptic, apex purple, mid-vein usually dark green, 10 × 0.8 mm, evidently shorter than the pappus.</td><td rowspan="1" colspan="1">5 to 7-seriate, cylindrical, 8–10 × ca. 4 mm; phyllaries papyraceous; outer phyllaries ovate, acute, 2–3× ca. 1 mm, apically strigose; inner phyllaries linear-oblong, acute, mid-vein usually dark, 7–12 × ca. 1 mm, shorter than the pappus.</td></tr></tbody></table></table-wrap><sec sec-type="Key to Ainsliaea daheishanensis, A. foliosa and A. latifolia" id="SECID0EYEAE"><title>Key to <italic><tp:taxon-name><tp:taxon-name-part taxon-name-part-type="genus" reg="Ainsliaea">Ainsliaea</tp:taxon-name-part> <tp:taxon-name-part taxon-name-part-type="species" reg="daheishanensis">daheishanensis</tp:taxon-name-part></tp:taxon-name></italic>, <italic><tp:taxon-name><tp:taxon-name-part taxon-name-part-type="genus" reg="Ainsliaea">A.</tp:taxon-name-part> <tp:taxon-name-part taxon-name-part-type="species" reg="foliosa">foliosa</tp:taxon-name-part></tp:taxon-name></italic> and <italic><tp:taxon-name><tp:taxon-name-part taxon-name-part-type="genus" reg="Ainsliaea">A.</tp:taxon-name-part> <tp:taxon-name-part taxon-name-part-type="species" reg="latifolia">latifolia</tp:taxon-name-part></tp:taxon-name></italic></title><table-wrap content-type="key" position="anchor" orientation="portrait"><table id="TID0EZFAC" rules="all"><tbody><tr><td rowspan="1" colspan="1">1</td><td rowspan="1" colspan="1">Leaves loosely aggregated or occasionally alternated in the median part of the stem, abaxial surface subglabrous, sparsely or partially hairy</td><td rowspan="1" colspan="1">
                      <bold>2</bold>
                    </td></tr><tr><td rowspan="1" colspan="1">–</td><td rowspan="1" colspan="1">Leaves basally clustered, rosulate, the abaxial surface densely covered with white fluff</td><td rowspan="1" colspan="1">
                      <bold><italic><tp:taxon-name><tp:taxon-name-part taxon-name-part-type="genus" reg="Ainsliaea">Ainsliaea</tp:taxon-name-part> <tp:taxon-name-part taxon-name-part-type="species" reg="latifolia">latifolia</tp:taxon-name-part></tp:taxon-name></italic></bold>
                    </td></tr><tr><td rowspan="1" colspan="1">2</td><td rowspan="1" colspan="1">Abaxial surface of leaves with recognisable reticular veins, thick white hairs only on the reticular veins, involucre 6 to 7-seriate; inner phyllaries linear-oblong, acute, apex green, mid-vein usually green, slightly longer than the pappus</td><td rowspan="1" colspan="1">
                      <bold><italic><tp:taxon-name><tp:taxon-name-part taxon-name-part-type="genus" reg="Ainsliaea">Ainsliaea</tp:taxon-name-part> <tp:taxon-name-part taxon-name-part-type="species" reg="daheishanensis">daheishanensis</tp:taxon-name-part></tp:taxon-name></italic></bold>
                    </td></tr><tr><td rowspan="1" colspan="1">–</td><td rowspan="1" colspan="1">Reticular veins of the abaxial surface of the leaves obscure, scattered with trichomes, involucre phyllaries 4-seriate, subleathery, inner phyllaries ovate to narrowly elliptic, apex purple, 0.8–1.1 cm, mid-vein usually dark green, noticeably shorter than the pappus</td><td rowspan="1" colspan="1">
                      <bold><italic><tp:taxon-name><tp:taxon-name-part taxon-name-part-type="genus" reg="Ainsliaea">Ainsliaea</tp:taxon-name-part> <tp:taxon-name-part taxon-name-part-type="species" reg="foliosa">foliosa</tp:taxon-name-part></tp:taxon-name></italic></bold>
                    </td></tr></tbody></table></table-wrap></sec></tp:treatment-sec></tp:taxon-treatment>
